# Supplementary material for: Chronic Hyperglycaemia Inhibits Tricarboxylic Acid Cycle in Rat Cardiomyoblasts Overexpressing Glucose Transporter Type 4
Source: Int J Mol Sci. 2022 Jun 29;23(13):7255. doi: 10.3390/ijms23137255 (PMC9266806; doi:10.3390/ijms23137255)
Supplement: Supplementary file 1 [file ijms-23-07255-s001.zip]

Archive with 2 entries (2 files):
- Table S2 revised.xlsx
- Supplementary material_IJMS 29062022.pdf
