# Supplementary material for: Chronic Hyperglycaemia Inhibits Tricarboxylic Acid Cycle in Rat Cardiomyoblasts Overexpressing Glucose Transporter Type 4
Source: Int J Mol Sci. 2022 Jun 29;23(13):7255. doi: 10.3390/ijms23137255 (PMC9266806; doi:10.3390/ijms23137255)
Supplement: Supplementary file 1 [file ijms-23-07255-s001.zip › Table S2 revised.xlsx]

## Sheet: iBAQ TCA cycle
Table S2
Chronic hyperglycaemia inhibits tricarboxylic acid cycle in rat cardiomyoblasts overexpressing glucose transporter type 4
Bernd Stratmann1*; Britta Eggers2,3; Yvonne Mattern1; Tayana Silva de Carvalho1; Katrin Marcus2,3; Diethelm Tschoepe1,4
1 Herz- and Diabeteszentrum NRW, Diabeteszentrum, Ruhr-Universität Bochum, 32545 Bad Oeynhausen, Germany
2 Medizinisches Proteom-Center, Medical Faculty, Ruhr-University Bochum, 44801 Bochum, Germany Centre for Translational and Behavioural Neurosciences
3 Medical Proteome Analysis, Centre for Protein diagnostics (PRODI), Ruhr-University Bochum,44801 Bochum, Germany.
4 Stiftung DHD (Der herzkranke Diabetiker) Stiftung in der Deutschen Diabetes-Stiftung, Bad Oeynhausen, Germany
supplementary table 2:
Quantified proteins from TCA cycle based on normalized iBAQ values, arrows mark increase or decrease of abundance within the group (WT or H9C2KE2, respectively.
Protein names	Gene name	WT20L	WT30L	KE20L	KE30L
Aconitate hydratase, mitochondrial	Aco2	1.43923	1.37754	1.44981	1.36059
Citrate synthase; Citrate synthase, mitochondrial	Cs	1.04083	0.887687	1.64085	1.222
Dihydrolipoyllysine-residue acetyltransferase component of pyruvate dehydrogenase complex, mitochondrial	Dlat	0.214853	0.145548	0.268397	0.264565
Dihydrolipoyllysine-residue succinyltransferase component of 2-oxoglutarate dehydrogenase complex, mitochondrial	Dlst	0.392982	0.35287	0.540363	0.549525
Fumarate hydratase, mitochondrial	Fh	0.157482	0.139692	0.107732	0.0979177
Isocitrate dehydrogenase [NAD] subunit beta, mitochondrial	Idh3B	0.0702738	0.0800327	0.154388	0.125857
Isocitrate dehydrogenase [NAD] subunit, mitochondrial; Isocitrate dehydrogenase [NAD] subunit alpha, mitochondrial	Idh3a	0.430984	0.409315	0.63535	0.51761
Isocitrate dehydrogenase [NADP], mitochondrial	Idh2	0.661684	0.999349	0.712128	0.774432
Malate dehydrogenase, mitochondrial	Mdh2	4.1081	4.42905	4.30755	4.04783
2-oxoglutarate dehydrogenase, mitochondrial	Ogdh	0.0650808	0.0516626	0.20357	0.172531
Pyruvate carboxylase, mitochondrial	Pc	0.101152	0.0825051	0.103647	0.109589
Pyruvate dehydrogenase E1 component subunit alpha, somatic form, mitochondrial	Pdha1	0.196373	0.207272	0.311539	0.363416
Pyruvate dehydrogenase E1 component subunit beta, mitochondrial	Pdhb	0.206062	0.135668	0.29079	0.343489
Succinate dehydrogenase [ubiquinone] flavoprotein subunit, mitochondrial	Sdha	0.393259	0.298392	0.356993	0.395616
Succinate dehydrogenase [ubiquinone] iron-sulfur subunit, mitochondrial	Sdhb	0.140656	0.147919	0.148613	0.258134
Succinyl-CoA ligase [ADP/GDP-forming] subunit alpha, mitochondrial	Suclg1	0.249365	0.312006	0.376375	0.347221
Succinyl-CoA ligase subunit beta	Sucla2	0.100208	0.0882942	0.0780961	0.112609
Succinyl-CoA:3-ketoacid coenzyme A transferase 1, mitochondrial	Oxct1	0.406592	0.427033	0.848451	0.757386
